# Supplementary material for: Research on Bio-Inspired Decussated Bamboo-Fiber-Reinforced Epoxy Composites: The Effect of Vertical Fiber Proportion on Tribological Performances
Source: Polymers (Basel). 2025 Oct 15;17(20):2765. doi: 10.3390/polym17202765 (PMC12566835; doi:10.3390/polym17202765)
Supplement: Supplementary file 1 [file polymers-17-02765-s001.zip]

Archive with 1 entries (1 files):
- polymers-3892739-supplementary.pdf
